# Supplementary material for: YTHDC1 Orchestrates Telomerase Assembly via Scaffold‐Mediated TERT‐TERC Interaction
Source: Aging Cell. 2025 Dec 28;25(1):e70332. doi: 10.1111/acel.70332 (PMC12745060; doi:10.1111/acel.70332)
Supplement: Supplementary file 2 — Table S1: acel70332‐sup‐0002‐Table S1.xlsx. [file ACEL-25-e70332-s002.xlsx]

## Sheet: Sheet1
Primer	sequence		Regent/Resource	source	identifier
ACX primer	GCGCGGCTTACCCTTACCCTTACCCTAACC		antibodys
NT primer	ATCGCTTCTCGGCCTTTT		anti Flag tag	Sigma-Aldrich	F9291
TSNT primer	AATCCGTCGAGCAGAGTTAAAAGGCCGAGAAGCGAT		anti Mettl3	Proteintech	15073-1-AP
TS Primer	AATCCGTCGAGCAGAGTT		anti Mettl14	Proteintech	80790-1-RR
q-GAPDH-F	CTGGGCTACACTGAGCACC		anti TERT	abcam	ab32020
q-GAPDH-R	AAGTGGTCGTTGAGGGCAATG		anti YTHDF1	Proteintech	17479-1-AP
q-U6-F	CTCGCTTCGGCAGCACA		anti YTHDF2	Proteintech	24744-1-AP
q-U6-R	AACGCTTCACGAATTTGCGT		anti YTHDF3	santa cruz biotechnology	sc-377119
q-METTL3-F	TCAGCATCGGAACCAGCAAAG		anti YTHDC1	cell signaling technology	77422
q-METTL3-R	TCCTGACTGACCTTCTTGCTC		anti YTHDC2	Proteintech	27779-1-AP
q-TERC-F	TCTAACCCTAACTGAGAAGGGCGTAG		anti TCAB1	Proteintech	14761-1-AP
q-TERC-R	ACAGCATCTCCAATATGGCTGA		anti coilin	Proteintech	67218-1-Ig
q-TERT-F	TCCACTCCCCACATAGGAATAGTC		Anti-rabbit IgG, HRP Antibody	cell signaling technology	7074
q-TERT-R	TCCTTCTCAGGGTCTCCACCT		Anti-mouse IgG, HRP Antibody	cell signaling technology	7076
q-meRIP-F	AAGCTTGGTACCGAGCTCGGATC		anti m6A antibody	Synaptic Systems	202003
q-meRIP-R	CTACGCCCTTCTCAGTTAGGGTTAG		streptavidin-HRP antibody	BD Biosciences	554066
siRNA	sequence
siMETTL3	CTGCAAGTATGTTCACTATGA
siYTHDC1	CCAGAAGAUUAUGAUAUUCAU
shRNA	sequence
oligo-shMETTL3-F	GATCCGCTGCAAGTATGTTCACTATGATTCAAGAGATCATAGTGAACATACTTGCAGTTTTTTC
oligo-shMETTL3-R	AATTGAAAAAACTGCAAGTATGTTCACTATGATCTCTTGAATCATAGTGAACATACTTGCAGCG
oligo-shYTHDC1-F	GATCCGCCAGAAGATTATGATATTCATTTCAAGAGAATGAATATCATAATCTTCTGGTTTTTTC
oligo-shYTHDC1-R	AATTGAAAAAACCAGAAGATTATGATATTCATTCTCTTGAAATGAATATCATAATCTTCTGGCG
sgRNA
TERC-sgRNA-1	TCCCAGGCCCACCCTCCGCAACC
TERC-sgRNA-2	CGAGTCCTGGGTGCACGTCCCAC
LacZ-sgRNA	GTTGCGAATACGCCCACGCGAT
