# Supplementary material for: YTHDC1 Orchestrates Telomerase Assembly via Scaffold‐Mediated TERT‐TERC Interaction
Source: Aging Cell. 2025 Dec 28;25(1):e70332. doi: 10.1111/acel.70332 (PMC12745060; doi:10.1111/acel.70332)
Supplement: Supplementary file 3 — Table S2: acel70332‐sup‐0003‐Table S2.xlsx. [file ACEL-25-e70332-s001.xlsx]

## Sheet: POSTAR3_RBS_module_RBP_binding_
RBP	Cell & tissue	RBS location	Score	PhastCons score	PhyloP score	Transcript ID	Data accession	Overexpression Info
YTHDC1	HEK293T	chr3:169764592-169764652;-	26	0.39	0.578	ENST00000602385	GSE78030,GSM2064708	No
ALYREF	HEK293T	chr3:169764592-169764612;-	24	0	-0.715	ENST00000602385	GSE113896,GSM3123088	Yes, Flp-In expressing tagged protein
SRRM4	HEK293T	chr3:169764592-169764632;-	18	0.194	0.165	ENST00000602385	GSE57278,GSM1378374	Yes, doxycycline-inducible
TDP43	HEK293	chr3:169764592-169764612;-	18	0	-0.715	ENST00000602385	E-MTAB-4733,ERR1530360	Yes, Flp-In expressing tagged protein
ALYREF	HEK293T	chr3:169764592-169764612;-	16	0	-0.715	ENST00000602385	GSE113896,GSM3123089	Yes, Flp-In expressing tagged protein
HNRNPH	HEK293T	chr3:169764592-169764632;-	15	0.194	0.165	ENST00000602385	E-MTAB-6220,ERR2201859	No
HNRNPH	HEK293T	chr3:169764592-169764612;-	11	0	-0.715	ENST00000602385	E-MTAB-6221,ERR2588094	No
HNRNPH	HEK293T	chr3:169764592-169764612;-	9	0	-0.715	ENST00000602385	E-MTAB-6221,ERR2588087	No
ACI	HeLa	chr3:169764592-169764612;-	9	0	-0.715	ENST00000602385	GSE81460,GSM2152778	Yes, transfected overexpression
ACI	HeLa	chr3:169764592-169764632;-	8.5	0.194	0.165	ENST00000602385	GSE81460,GSM2152775	Yes, transfected overexpression
CSTF2	HeLa	chr3:169764592-169764612;-	8	0	-0.715	ENST00000602385	GSE40859,GSM1003589	No
CSTF2	HeLa	chr3:169764592-169764632;-	8	0.194	0.165	ENST00000602385	GSE40859,GSM1003587	No
HNRNPH	HEK293T	chr3:169764592-169764612;-	8	0	-0.715	ENST00000602385	E-MTAB-6221,ERR2588088	No
HNRNPH	HEK293T	chr3:169764592-169764612;-	8	0	-0.715	ENST00000602385	E-MTAB-6221,ERR2588089	No
HNRNPH	HEK293T	chr3:169764592-169764612;-	8	0	-0.715	ENST00000602385	E-MTAB-6221,ERR2588090	No
HNRNPH	HEK293T	chr3:169764592-169764612;-	8	0	-0.715	ENST00000602385	E-MTAB-6221,ERR2588092	No
SDOS	HeLa	chr3:169764592-169764612;-	8	0	-0.715	ENST00000602385	GSE118049,GSM3317750	Yes, Flp-In expressing tagged protein
SRRM4	HEK293T	chr3:169764592-169764612;-	7	0	-0.715	ENST00000602385	GSE57278,GSM1378376	Yes, doxycycline-inducible
SRSF1	TREX_FLP-In_293T_cel	chr3:169764592-169764612;-	4	0	-0.715	ENST00000602385	GSE83923,GSM2221668	Yes, Flp-In expressing tagged protein
ALYREF	HEK293T	chr3:169764592-169764612;-	4	0	-0.715	ENST00000602385	GSE113896,GSM3123090	Yes, Flp-In expressing tagged protein
SRSF1	HEK293T	chr3:169764592-169764612;-	3	0	-0.715	ENST00000602385	GSE83923,GSM2221668	Yes, Flp-In expressing tagged protein
